# Supplementary material for: High-titer modular retroviral vectors enabled by an antisense cassette design preventing dsRNA formation during virus production
Source: Mol Ther Adv. 2026 Mar 12;34(2):201719. doi: 10.1016/j.omta.2026.201719 (PMC13148933; doi:10.1016/j.omta.2026.201719)
Supplement: Table S1. Construct/module sequences used in the study [file mmc2.xlsx]

## Sheet: Table S1. Sequences
Sequence name	Sequence
RMS without promoter GFP	AATGTAGTCTTATGCAATACTCTTGTAGTCTTGCAACATGGTAACGATGAGTTAGCAACATGCCTTACAAGGAGAGAAAAAGCACCGTGCATGCCGATTGGTGGAAGTAAGGTGGTACGATCGTGCCTTATTAGGAAGGCAACAGACGGGTCTGACATGGATTGGACGAACCACTGAATTGCCGCATTGCAGAGATATTGTATTTAAGTGCCTAGCTCGATACAATAAACGCGCCAGTCCTCCGATAGACTGCGTCGCCCGGGTACCCGTATTCCCAATAAAGCCTCTTGCTGTTTGCATCCGAATCGTGGACTCGCTGATCCTTGGGAGGGTCTCCTCAGATTGATTGACTGCCCACCTCGGGGGTCTTTCATTTGGAGGTTCCACCGAGATTTGGAG…
RMS PGK GFP	AATGTAGTCTTATGCAATACTCTTGTAGTCTTGCAACATGGTAACGATGAGTTAGCAACATGCCTTACAAGGAGAGAAAAAGCACCGTGCATGCCGATTGGTGGAAGTAAGGTGGTACGATCGTGCCTTATTAGGAAGGCAACAGACGGGTCTGACATGGATTGGACGAACCACTGAATTGCCGCATTGCAGAGATATTGTATTTAAGTGCCTAGCTCGATACAATAAACGCGCCAGTCCTCCGATAGACTGCGTCGCCCGGGTACCCGTATTCCCAATAAAGCCTCTTGCTGTTTGCATCCGAATCGTGGACTCGCTGATCCTTGGGAGGGTCTCCTCAGATTGATTGACTGCCCACCTCGGGGGTCTTTCATTTGGAGGTTCCACCGAGATTTGGAG…
mRRL EF-1a GFP	AATGTAGTCTTATGCAATACTCTTGTAGTCTTGCAACATGGTAACGATGAGTTAGCAACATGCCTTACAAGGAGAGAAAAAGCACCGTGCATGCCGATTGGTGGAAGTAAGGTGGTACGATCGTGCCTTATTAGGAAGGCAACAGACGGGTCTGACATGGATTGGACGAACCACTGAATTGCCGCATTGCAGAGATATTGTATTTAAGTGCCTAGCTCGATACAATAAACGGGTCTCTCTGGTTAGACCAGATCTGAGCCTGGGAGCTCTCTGGCTAACTAGGGAACCCACTGCTTAAGCCTCAATAAAGCTTGCCTTGAGTGCTTCAAGTAGTGTGTGCCCGTCTGTTGTGTGACTCTGGTAACTAGAGATCCCTCAGACCCTTTTAGTCAGTGTGGA…
aUBCint promoter	ACCAAGTGACGATCACAGCGATCCACAAACAAGAACCGCGACCCAAATCCCAGGTAAGTACCGCCTATAGACTCTATAGGCACACCCCTTTGGCTCTTATGCACGCTATACTGTTTTTGGCTTGGGGCCTATACACCCCCGCTTCCTTATGCTATAGGTGATGGTATAGCTTAGCCTATAGGTGTGGGTTATTGACCATTATTGACCACTCCCCTATTGGTGACGATACTTTCCATTACTAATCCATAACATGGCTCTTTGCCACAACTATCTCTATTGGCTATATGCCAATACTCTGTCCTTCAGAGACTGACACGGACTCTGTATTTTTACAGGATGGGGTCCCATTTATTATTTACAAATTCACATATACAACAACGCCGTCCCCCGTGCCCGCAG…
aPGKint promoter	CTGGGGAGAGAGGTCGGTGATTCGGTCAACGAGGGAGCCGACTGCCGACGTGCGCTCCGGAGGCTTGCAGAATGCAGGTAAGTACCGCCTATAGACTCTATAGGCACACCCCTTTGGCTCTTATGCACGCTATACTGTTTTTGGCTTGGGGCCTATACACCCCCGCTTCCTTATGCTATAGGTGATGGTATAGCTTAGCCTATAGGTGTGGGTTATTGACCATTATTGACCACTCCCCTATTGGTGACGATACTTTCCATTACTAATCCATAACATGGCTCTTTGCCACAACTATCTCTATTGGCTATATGCCAATACTCTGTCCTTCAGAGACTGACACGGACTCTGTATTTTTACAGGATGGGGTCCCATTTATTATTTACAAATTCACATATACAA…
aCMVint promoter	AACAGCGTGGATGGCGTCTCCAGGTAAGTACCGCCTATAGACTCTATAGGCACACCCCTTTGGCTCTTATGCACGCTATACTGTTTTTGGCTTGGGGCCTATACACCCCCGCTTCCTTATGCTATAGGTGATGGTATAGCTTAGCCTATAGGTGTGGGTTATTGACCATTATTGACCACTCCCCTATTGGTGACGATACTTTCCATTACTAATCCATAACATGGCTCTTTGCCACAACTATCTCTATTGGCTATATGCCAATACTCTGTCCTTCAGAGACTGACACGGACTCTGTATTTTTACAGGATGGGGTCCCATTTATTATTTACAAATTCACATATACAACAACGCCGTCCCCCGTGCCCGCAGTTTTTATTAAACATAGCGTGGGATCTCCAC…
aRSVint promoter	GTGCACAGCAATGTGCTGACAGGTAAGTACCGCCTATAGACTCTATAGGCACACCCCTTTGGCTCTTATGCACGCTATACTGTTTTTGGCTTGGGGCCTATACACCCCCGCTTCCTTATGCTATAGGTGATGGTATAGCTTAGCCTATAGGTGTGGGTTATTGACCATTATTGACCACTCCCCTATTGGTGACGATACTTTCCATTACTAATCCATAACATGGCTCTTTGCCACAACTATCTCTATTGGCTATATGCCAATACTCTGTCCTTCAGAGACTGACACGGACTCTGTATTTTTACAGGATGGGGTCCCATTTATTATTTACAAATTCACATATACAACAACGCCGTCCCCCGTGCCCGCAGTTTTTATTAAACATAGCGTGGGATCTCCACG…
aEF-1aint promoter	TCACGACACCTGAAATGGAAGAAAAAAACTTTGAACCACTGTCTGAGGCTTGAGAATGAACCAAGATCCAAACTCAAAAAGGGCAAATTCCAAGGAGAATTACATCAAGTGCCAAGCTGGCCTAACTTCAGTCTCCACCCACTCAGTGTGGGGAAACTCCATCGCATAAAACCCCTCCCCCCAACCTAAAGACGACGTACTCCAAAAGCACGAGAACTAATCGAGGTGCCTGGACGGCGCCCGGTACTCAGTGGAGTCACATGAAGCGACGGCTGAGGACGGAAAGGCCCTTTTCCTTTGTGTGGGTGACTCACCCGCCCGCTCTCCCGAGCGCCGCGTCCTCCATTTTGAGCTCCCTGCAGCAGGGCCGGGAAGCGGCCATCTTTCCGCTCACGCAAC…
abeta-globin intron including miRCTRL	CTGTAGGAAAGAGAAGAAGGCATGAACATGATTAGCAGAGGGGCCCGGTTTGGACTCAGAGTATTTTATCCTCATCTCAAACAGTGTATATCATTGTAATCATGAAGAGATAGTCAGTATGATGATCAGTGTGTAGTTGTTTCTATCAATAAGAATATTTCCACGCCAGCCAGAATTTATATGCAGAGATATTCTATCTTATCATTTAATTATAAGAATTCAAAAAAGTGATTTAATTTATACCATTTTAATTCAGCTTTGTAAAAATGTATCAAAGAGATAGCAAGGTATTCAGTTTTAGTAAACAAGATAATTGCTCCTAAAGTAGCCCCTTGAAGTCCGAGGCAGTAGGCACAGGCAGAAGTATGCAAAGCATTACATCTGTGGCTTCACTAATGC…
aSPAb	CTAGACACACAAAAAACCAACACACAGATCTAATGAAAACAAAGATCTTTTATTGCTAG
aSV40pA with substitutions	GATCATAATCAGCCATACCACATTTGTAGAGGTTTTACTTGCTTTAAAAAACCTCCCACACCTCCCCCTGAACCTGAAACATAAAATGAATGCAATTGTTGTTGTTAACTTGTTTATTGCAGCTTATAATGGTTACAAACAAAGCAATAGCATCACAAATTTCACAAACAAAGCATTTTTTTCACTGCATTCTAGTTGTGGTTTGTCCAAACTCATCAATGTATCTTATCATGTCTG
